# Supplementary material for: Extended reality to assess post-stroke manual dexterity: contrasts between the classic box and block test, immersive virtual reality with controllers, with hand-tracking, and mixed-reality tests
Source: J Neuroeng Rehabil. 2024 Mar 15;21:36. doi: 10.1186/s12984-024-01332-x (PMC10941416; doi:10.1186/s12984-024-01332-x)
Supplement: Supplementary file 1 — Supplementary Material 1 [file 12984_2024_1332_MOESM1_ESM.xlsx]

## Sheet: IHP
IHP	Age	Height (cm)	Weight (kg)	Sex	Hand dominance (0=Left; 1=Right)	Date of stroke	Paretic side (0=Left; 1 = Right)	Stroke type and location	Test order	Score BBT 1	Score BBT 2	Score BBT 3	Score BBT-VR C 1	Score BBT-VR C 2	Score BBT-VR C 3	Score BBT-VR HT 1	Score BBT-VR HT 2	Score BBT-VR HT 3	Score BBT-MR 1	Score BBT-MR 2	Score BBT-MR 3	SUS BBT-VR C / 100	SUS BBT-VR HT / 100	SUS BBT-MR / 100	MOCA / 30	NIHSS	CAT-FM upper extremity /100	EmNSA
1	62	169	82	1	1	2021-12-22	1	Spontaneous left thalamo-capsular haemorrhagic stroke	REAtouch - BBT VR HT - BBT - BBT VR C	12	15	14	0	0	0	2	4	1	9	11	12	27.5	47.5	82.5	20	16	0.77-99-129.4-68.6	8
2	68	172	74.5	1	1	2022-08-05	0	Right fronto-parietal haemorrhagic stroke	BBT VR C - REAtouch - BBT VR HT - BBT	33	36	35	25	26	29	28	26	30	20	22	22	70	82.5	75	26	8	0.96-75.2-86.4-63.9	44
3	78	160	62.1	0	1	2022-11-28	0	Ischaemic stroke of the right internal capsule	REAtouch - BBT - BBT VR HT - BBT VR C	41	42	44	21	31	29	34	38	35	23	29	30	20	25	47.5	23	6	0.77-99-129.4-68.6	43
4	75	172	76.4	1	1	2023-01-15	1	Left frontal ischaemic stroke	BBT VR C - REAtouch - BBT - BBT VR HT	49	52	57	28	38	40	42	48	57	30	29	33	92.5	97.5	97.5	25	6	0.77-99-129.4-68.6	44
5	62	183	86	1	1	2022-12-21	0	Right internal capsular ischaemic stroke	BBT VR C - BBT VR HT - BBT - REAtouch	11	13	15	2	3	5	9	8	8	2	3	3	62.5	67.5	37.5	27	6	0.95-54.5-66.7-42.4	43
6	68	165	40.5	0	1	2022-08-05	0	right-sided sylvian ischaemic stroke	BBT - REAtouch - BBT VR HT - BBT VR C	38	39	40	26	28	30	26	26	30	29	23	26	87.5	80	77.5	26	3	0.77-99-129.4-68.6	43
7	63	160	43.5	0	1	2020-03-26	0	right anterior ischaemic stroke	BBT - BBT VR HT - BBT VR C - REAtouch	38	39	36	17	9	10	29	32	37	24	21	24	42.5	95	95	23	12	0.91-91.1-109.7-72.6	26
8	69	164	65	0	1	2022-10-25	1	Left thalamic ischaemic stroke	BBT VR C - BBT - REAtouch - BBT VR HT	60	62	64	24	31	40	29	45	50	36	39	39	80	92.5	97.5	23	9	0.77-99-129.4-68.6	43
9	65	176	84.2	1	1	2023-01-23	1	Low posterior ischaemic stroke of the left internal capsule	BBT VR HT - REAtouch - BBT - BBT VR C	13	12	13	17	18	20	7	6	8	8	10	9	45	50	90	25	7	0.97-48.2-59.3-37.1	43
10	63	175	79.5	1	1	2023-02-12	1	Ischaemic stroke of the crown radiata & left pontic region	BBT VR HT - REAtouch - BBT VR C - BBT	43	45	52	15	7	17	38	41	46	34	31	30	80	100	100	17	4	0.77-99-129.4-68.6	44
11	55	163	97.5	0	1	2022-10-17	0	Right sylvian haemorrhagic stroke	BBT VR HT - BBT VR C - BBT - REAtouch	7	6	7	11	15	17	7	5	9	4	5	7	70	90	32.5	26	18	0.96-75.2-86.4-63.9	41
12	55	168	96	1	1	2020-11-01	0	Haemorrhagic stroke right thalamus	REAtouch - BBT - BBT VR HT - BBT VR C	30	34	36	25	25	31	24	28	28	26	30	29	100	100	90	26	10	0.77-99-129.4-68.6	42
13	74	174	85	1	1	2022-05-06	1	Left frontal ischaemic stroke	BBT - BBT VR C - BBT VR HT - Reatouch	14	14	14	5	12	4	5	2	4	6	9	8	55	57.5	60	12	18	0.98-79-88.1-69.8	32
14	53	178	95	1	1	2023-03-24	0	Right internal capsular ischaemic stroke	REAtouch - BBT VR HT - BBT - BBT VR C	31	35	37	21	24	27	14	20	19	17	19	20	72.5	82.5	87.5	24	10	0.77-99-129.4-68.6	44
15	57	182	75	1	1	2023-04-21	1	Left internal capsule stroke	BBT - BBT VR C - BBT VR HT - Reatouch	17	19	21	18	14	13	7	9	4	7	9	8	70	62.5	72.5	28	5	0.91-91.1-109.7-72.6	42
16	75	166	70	0	1	2023-01-20	0	right-sided sylvian ischaemic stroke	BBT VR C - BBT VR HT - Reatouch - BBT	14	15	16	18	13	21	11	14	13	8	9	9	30	32.5	35	27	9	0.96-75.2-86.4-63.9	44
17	67	177	132	1	1	2023-03-28	0	Right capsulo-thalamic haemorrhagic stroke	BBT - BBT VR HT - REAtouch - BBT VR C	19	19	21	11	12	11	16	8	10	16	18	17	42.5	57.5	45	20	8	0.97-83.7-95.5-71.8	44
18	69	170	53.1	1	1	2023-07-12	0	right anterior ischaemic stroke	BBT VR HT - REAtouch - BBT VR C - BBT	32	35	36	28	32	28	23	37	37	27	26	25	90	87.5	82.5	13	4	0,77-99-129,4-68,6	44
19	59	185	68.5	1	0	2023-08-13	0	right-sided sylvian ischaemic stroke	BBT - BBT VR C - REAtouch - BBT-VR-HT	36	42	40	4	2	4	6	8	31	20	22	25	77.5	67.5	100	23	15	0,77-99-129,4-68,6	33
20	72	170	69	1	0	2023-04-28	0	Right internal capsular ischaemic stroke	BBT - REAtouch - BBT VR C - BBT VR HT	47	49	49	10	13	19	38	44	47	25	23	26	62.5	87.5	90	Unknown	Unknown	0,98-79-88,1-69,8	44
21	71	169	90	1	1	2023-09-04	1	left-sided sylvian ischaemic stroke	BBT VR C - BBT - BBT VR HT - REAtouch	42	46	45	21	30	30	22	28	30	23	27	31	90	90	90	Unknown	Unknown	0.77-99-129,4-68,6	43

## Sheet: HCP
HCP	Score BBT 3	Score BBT-VR C 3	Score BBT-VR HT 3	Score BBT-MR 3		SUS BBT-VR C	SUS BBT-VR HT	SUS BBT-MR
1	64	66	50	51		92.5	97.5	72.5
2	74	92	33	54		67.5	85	37.5
3	71	79	90	55		92.5	100	97.5
4	71	61	87	51		87.5	100	97.5
5	56	40	65	24		62.5	97.5	25
6	68	37	33	47		57.5	45	80
7	66	40	46	48		72.5	87.5	85
8	79	67	82	42		67.5	77.5	80
9	69	56	72	31		90	90	85
10	68	43	26	38		92.5	95	85
11	69	48	57	45		82.5	92.5	85
12	63	76	39	44		95	97.5	97.5
13	59	56	57	42		92.5	97.5	85
14	71	63	52	44		67.5	75	80
15	75	32	59	46		40	95	95
16	66	61	51	46		92.5	87.5	92.5
17	82	52	46	43		80	60	67.5
18	84	75	76	48		82.5	90	95
19	70	63	87	48		80	95	80
20	75	85	89	48		90	92.5	92.5
21	78	59	55	49		80	80	52.5
